# Supplementary material for: Alternative empirical Bayes models for adjusting for batch effects in genomic studies
Source: BMC Bioinformatics. 2018 Jul 13;19:262. doi: 10.1186/s12859-018-2263-6 (PMC6044013; doi:10.1186/s12859-018-2263-6)
Supplement: Supplementary file 2 — Mean and variance of gene expression distributions estimated from the EGFR signature and the TCGA breast cancer patient datasets. In TCGA, we used proteomics data of the patients, and binned the EGFR protein expression into 6 gradually increasing levels, partitioning all patients into 6 equal-sized groups. Mean and variances are estimated within each group. Up- and down-regulated genes are both EGFR signature genes derived by ASSIGN. The design and parameters for our simulation studies resemble the real estimates in these tables. Batch 1 represents the EGFR signature dataset with small gene variances, and a clear separation between the two condition groups in the expression of up-regulated genes. Batch 2 resembles the TCGA patient data with much larger variances than Batch 1. (XLSX 10 kb) [file 12859_2018_2263_MOESM2_ESM.xlsx]

## Sheet: Sheet1
Mean gene expression	EGFR signature (12 samples)		TCGA (733 patients)
	GFP	EGFR	Group1	Group2	Group3	Group4	Group5	Group6
Up-regulated genes	4.229	4.292	3.395	3.571	3.635	3.701	3.85	3.981
Down-regulated genes	3.997	3.952	4.225	4.295	4.33	4.299	4.217	4.059
Non-signature genes	3.189	3.203	2.921	2.943	2.945	2.937	2.935	2.911
Average variances of genes	EGFR signature (12 samples)		TCGA (733 patients)
	GFP	EGFR	Group1	Group2	Group3	Group4	Group5	Group6
Up-regulated genes	0.018	0.024	1.289	1.309	1.307	1.481	1.586	1.906
Down-regulated genes	0.01	0.014	1.596	1.592	1.638	1.697	1.924	2
Non-signature genes	0.027	0.031	0.523	0.512	0.529	0.575	0.605	0.658
