# Supplementary material for: Alternative empirical Bayes models for adjusting for batch effects in genomic studies
Source: BMC Bioinformatics. 2018 Jul 13;19:262. doi: 10.1186/s12859-018-2263-6 (PMC6044013; doi:10.1186/s12859-018-2263-6)
Supplement: Supplementary file 3 — Comparison of P-values for applying robust and non-robust F tests on the four experimental datasets. (XLSX 12 kb) [file 12859_2018_2263_MOESM3_ESM.xlsx]

## Sheet: Sheet1
		Sample-wise tests								Gene-wise tests
		Non-robust tests				Robust tests				Non-robust tests				Robust tests
Dataset	ComBat	mean	variance	skewness	kurtosis	mean	variance	skewness	kurtosis	mean	variance	skewness	kurtosis	mean	variance	skewness	kurtosis
bladder cancer	none	<0.0001	0.3813	0.0282	0.0073	<0.0001	0.6495	0.0539	0.3149	<0.0001	<0.0001	<0.0001	<0.0001	<0.0001	0.3353	<0.0001	0.0012
	mean-only	0.9998	0.8923	0.0902	0.0393	0.9998	0.9557	0.1496	0.6236	0.2007	<0.0001	<0.0001	<0.0001	0.2011	0.3618	<0.0001	0.0012
	mean/variance	1	0.7633	0.131	<0.0001	1	0.8989	0.1826	0.2737	0.2525	<0.0001	<0.0001	<0.0001	0.2538	0.9816	<0.0001	0.0012
nitric oxide	none	0.1007	0.2817	0.0946	0.5743	0.1007	0.3565	0.1009	0.866	<0.0001	<0.0001	<0.0001	<0.0001	<0.0001	0.0005	<0.0001	0.9887
	mean-only	0.9997	0.5126	0.9833	0.7143	0.9997	0.577	0.9838	0.9485	0.4595	<0.0001	<0.0001	<0.0001	0.4595	0.0042	<0.0001	0.9887
	mean/variance	1	0.9772	0.9846	0.2247	1	0.982	0.9847	0.7013	0.7245	<0.0001	<0.0001	<0.0001	0.7245	0.6219	<0.0001	0.9791
oncogenic signature	none	0.0011	<0.0001	<0.0001	<0.0001	0.0011	<0.0001	0.0001	0.0235	<0.0001	<0.0001	<0.0001	<0.0001	<0.0001	0.0001	<0.0001	0.5711
	mean/variance	1	0.2935	0.5533	0.0657	1	0.7486	0.5553	0.9202	0.036	<0.0001	<0.0001	<0.0001	0.0363	0.8919	<0.0001	0.5711
lung cancer	none	<0.0001	<0.0001	<0.0001	<0.0001	<0.0001	<0.0001	<0.0001	<0.0001	<0.0001	<0.0001	<0.0001	<0.0001	<0.0001	0.0106	<0.0001	0.4853
	mean/variance	1	0.9013	<0.0001	0.0272	1	0.9872	0.0003	0.9612	0.0016	<0.0001	<0.0001	<0.0001	0.0016	0.9971	<0.0001	0.4853
